# Supplementary material for: Comparative Mutational Profiling of Hematopoietic Progenitor Cells and Circulating Endothelial Cells (CECs) in Patients with Primary Myelofibrosis
Source: Cells. 2021 Oct 15;10(10):2764. doi: 10.3390/cells10102764 (PMC8534986; doi:10.3390/cells10102764)
Supplement: Supplementary file 1 [file cells-10-02764-s001.zip]

Archive with 1 entries (1 files):
- cells-1339249-supplementary.pdf
